# Supplementary material for: Detection and Management of Geographic Atrophy Secondary to Age-Related Macular Degeneration Using Noninvasive Retinal Images and Artificial Intelligence: Systematic Review
Source: J Med Internet Res. 2025 Nov 21;27:e81328. doi: 10.2196/81328 (PMC12637997; doi:10.2196/81328)
Supplement: Multimedia Appendix 2 [file jmir-v27-e81328-s002.xlsx]

## Sheet: TableS1 (GA detection)
Author (Year)	Study design	Region	Purpose of the study	databases	Source of datasets	Training/validation/testing ratio*	No. of patients	No. of images or scans	Mean age (SD/min~max)	Registration number	Model evaluation method	Device(s)	Metrics	Image modality (Image resolution)	AI algorithms	Outcome(s)	Performance of model(s)	Ground truth	Performance of the ophthalmologists	Conclusion
A Fineberg (2025)	Retrospective cohort study	Israel (Petah Tikva)	Detection and classification (GA)	Training set, validation set, test set	Rabin Medical Center	3.34039	113	659	82.4(8.5)	NR	10-fold cross-validation	Spectralis HRA+OCT (Heidelberg Engineering, Heidelberg, Germany)	20° × 20° OCT cube scans (25 sections, 512 A-scans in each B-scan, Automated Real Time 9 frames)	NIR (640 * 640 pixels)	CNNs: ResNet50, EfficientNetB0, ViT_B_16, and YOLOv8 variants.	ACC, P, SEN, SPE, F1, IoU, DSC	1) GA classification: EfficientNetB0: ACC: 0.9148; P:0.9204; SEN: 0.9233; SPE: 1.0; F1: 0.9147. ResNet50: ACC: 0.8815; P: 0.8933; SEN: 0.8917; SPE: 0.9833; F1: 0.8812. ViT_B_16: ACC: 0.963; P: 0.9632; SEN: 0.9667; SPE: 1.0; F1: 0.9629. 2) GA detection: YOLOv8-Large: SEN: 0.91; P:0.91; IoU: 0.84; DSC:0.88.	two retina specialists confirmed the diagnosis based on near infrared reflectance (NIR) images and optical coherence tomography	NR	GA can be reliably identified using NIR images. Deep learning models can assist in evaluating GA on this routinely available imaging modality, aiding in the selection of patients who may benefit from emerging therapies.
G Kalra (2022)	Retrospective clinical study	USA (Cleveland)	Detection, quantification and segmentation (presence of GA and pixel-wise GA area measurement)	Training set, validation set, test set	the Cole Eye Institute of the Cleveland Clinic	3 days, 8:10:10	341	900	NR	NR	triple-fold cross-validation	Heidelberg Spectralis HRA+OCT (Heidelberg Engineering, Heidelberg, Germany); Cirrus HD-OCT(Zeiss, Oberkochen, Germany)	Images captured from the Heidelberg device utilized the 97 B-scan macular cube for image capture; The Zeiss device utilized the 512*128 imaging protocol for 6 mm*6 mm macular cube for image capture.	SD-OCT (256*256 pixels)	CNN: U-Net	F1, ACC, P, R, SEN, SPE	1) GA detection: ACC:0.91, SEN:0.86, SPE:0.94, F1:0.87; 2) GA segmentation: ACC:0.96, SEN:0.95, SPE:0.93, F1:0.82	Based segmentation was first corrected for errors by an expert reader, followed an independent review by a senior expert reader to ensure consistency and quality. Any discrepancies arising in the first two layers of review were reconciled with an analysis director.	NR	The current report demonstrates two deep-learning based models capable of accurately segmenting GA lesions within B-scans and GA lesions/hypertransmission defects on en-face OCT images, in addition to subtyping the lesions according to the CAM consensus def_x0002_initions. The model performance generalized well across the different device types tested.These tools are currently being evaluated in …
Y Derradji (2021)	Retrospective clinical study	Switzerland (Lausanne)	Detection and segmentation (RORA)	Training set, validation set, test set	An existing image database of the Medical Retina Department at Jules-Gonin Eye Hospital	NR	57	62	85(12)	NR	5-fold cross-validation	Spectralis HRA+OCT (Heidelberg Engineering, Heidelberg, Germany)	At least 49 b-scans, 6*6 mm	SD-OCT (NR)	CNN: U-Net	SEN, DSC, P, Kappa	1) Compared to grader1: DSC: 0.881±0.074; Precision: 0.928±0.054; SEN: 0.850±0.119; Kappa: 0.846±0.072; 2) Compared to grader2: DSC: 0.844±0.076; Precision: 0.799±0.133; SEN: 0.915±0.064; Kappa: 0.800± 0.082	All training SD-OCT scans were annotated per b-scan indicating the extent of atrophy (defnitions below), by two readers (YD and IM). For the test set the experts worked completely independently.	Grader1 (compared with grader2): DSC: 0.863±0.099; Precision: 0.782±0.145; SEN: 0.982±0.137; Kappa: 0.828± 0.100; Grader2 (compared with grader1): DSC: 0.863±0.099; Precision: 0.982±0.014; SEN: 0.782±0.145; Kappa: 0.828±0.100	The model showed excellent performance in identifying and measuring RORA. Its advantages include consistency, rapid atrophic area calculation using widely available SD-OCT images, and potential for early atrophy detection. This could aid in accurate staging, monitoring, and supporting new therapies for AMD.
CD Vente (2024)	Prospective multicenter, and low-interventional clinical study (including cross-sectional and longitudinal study part)	20 sites in 7 European countries	Detection and quantification(cRORA)	Training set, validation set, test set	The MACUSTAR Study Cohort	NR	168	143(ZEISS); 167(Spectrails)	71.2(7.55)	NCT03349801	NR	Cirrus SD-OCT(Zeiss, Oberkochen, Germany); Spectralis HRA+OCT (Heidelberg Engineering, Heidelberg, Germany)	Macular Cube 200 * 200, centered on fovea, signal strength at least 6/10; digital imaging resolution 768*768 pixels, 30˚ *25˚ , enhanced-depth-imaging mode, centered on the fovea, 241 B scans, distance between scans 30 μm, automatic real_x0002_time mode, 9 frames	SD-OCT (512 * 650 pixels)	CNN: U-Net	SEN, SPE, PPV, NPV, Kappa	1) ZEISS: SEN:0.6; SPE:0.964; PPV:0.375; NPV:0.985; 2) Spectralis: SEN:0.625; SPE:0.974; PPV:0.714; NPV:0.961	Manual annotation of iRORA and cRORA lesions was performed at the B-scan level in both the Zeiss and Spectralis SD-OCT imaging datasets by readers experienced in AMD studies at the GRADE Reading Centre, who had received detailed training in iRORA/cRORA detection.	Spectralis: Kappa 0.73; ZEISS: Kappa 0.37	The domain adaption enabled iRORA/cRORA segmentation algorithm showed superior consistency compared to human annotations, and good generalization across OCT devices.
V Sarao (2023)	Prospective clinical study	Italy (Udine)	Detection(presence of GA)	Training set, validation set, test set	the Istituto Europeo di Microchirurgia Oculare (IEMO) study	2 days, 12:20:20	180	540	66.9(5.7)	NR	NR	White LED confocal scanner (Eidon, CenterVue Spa, a company of iCare Finland Oy; Vantaa, Finland)	60˚, 14 megapixel colour retinal images automatically through a non-mydriatic pupil using a broad spectrum white LED (440–650 nm) as light source.	CFP (NR)	CNN: Efficientnet_b2	SEN, SPE, ACC, F1, R, AUROC, AUPRC	SEN: 100%(83.2%,100%); SPE: 97.5%(86.8%,99.9%); ACC: 98.4%; F1: 0.976; R: 1; AUROC: 0.988(0.918,1); AUPRC: 0.952(0.719,0.994)	Reference standards were established by randomly allocating each image to two retinal specialists (VS and DV) with 5~10 years of post-certification experience in a tertiary hospital. If agreement could not be achieved, a third expert (PL) with over 10 years of post-certification experience in a tertiary hospital made the final decision.	NR	Our explainable AI model exhibits excellent performance in detecting GA using colour retinal images. With its high sensitivity, specificity and overall diagnostic accuracy, the AI model stands as a powerful tool for the automated diagnosis of GA.
TD Keenan (2019)	Multicenter, prospective cohort study	USA (Maryland)	Detection (presence of GA)	Training set, test set	Age-Related Eye Disease Study (AREDS) dataset	NR	4582	59812	69.4(5.1)	NR	5-fold cross-validation	NR	field 2, 30˚ imaging field centered at the fovea	CFP (512 pixels)	CNN: Inception v3	ACC, SEN, SPE, P, AUC, Kappa	ACC: 0.965(0.959, 0.971); Kappa: 0.611(0.533, 0.689); SEN: 0.692(0.560, 0.825); SPE: 0.978(0.970, 0.985); Precision: 0.584(0.491, 0.676)	A senior grader (grader 1) performed initial grading of the photograph for AMD severity using a 4-step scale, and a junior grader (grader 2) performed detailed grading for multiple AMD-specific features. In the case of discrepancy between the two graders, a senior investigator at the Reading Center would adjudicate the final grade.	ACC: 0.975(0.971, 0.980); Kappa: 0.438(0.304, 0.571); SEN: 0.588(0.468, 0.707); SPE: 0.982(0.978, 0.985); Precision: 0.368(0.230, 0.505)	Deep learning demonstrated relatively robust performance for the automated detection of GA. The performance was non-inferior to that of human retinal specialists. In addition, potential utility was observed in the automated identification of CGA. The results of this study may serve as a benchmark for deep learning-based identification of GA from color fundus photographs.
HM Yao (2024)	Model development and evaluation	USA (California)	Detection(presence of nGA)	Training set, tuning set, validation test set	the Early Stages of AMD (LEAD) study	2 days, 16:16:20	140	1884	NR	NCT01790802	5-fold cross-validation	Spectralis HRA+OCT (Heidelberg Engineering, Heidelberg, Germany)	20˚*20˚_x0004_ region with 49 horizontal B-scans (25 frames averaged per scan)	SD-OCT (512*496pixels)	CNN: ResNet18	SEN, SPE, ACC, P, F1	SEN: 0.76(0.67,0.84); SPE: 0.98(0.96,0.99); PRE:0.73(0.54,0.89); ACC:0.97(0.95,0.98) F1: 0.74(0.61,0.84)	All visits of any eye deemed to have questionable or definite nGA were then concurrently reviewed by 2 further experienced graders (R.H.G. and Z.W.). Any disagreements were immediately resolved by open adjudication.	NR	A deep learning model could be used to enable near-perfect detection of nGA onset while reducing the number of OCT B-scans requiring manual review by over 50-fold. This AI-assisted approach shows promise for substantially reducing the current burden of manual review of OCT B-scans to detect this crucial feature that portends future development of GA.
JN Chiang (2023)	Model development	USA (California)	Detection (complete retinal pigment epithelial and outer retinal atrophy (cRORA) in eyes with AMD)	Training set, test set	(1) University of Pennsylvania, University of Miami, and Case Western Reserve University; (2) Doheny Image Reading Research Laboratory, Doheny-UCLA (University of California Los Angeles Eye Centers)	3 days, 8:20:00	71(training); 649(testing #1); 60(testing #2)	188(training); 1117(testing #1)	NR	NR	5-fold cross-validation	Heidelberg Spectralis HRA+OCT (Heidelberg Engineering, Heidelberg, Germany)	20˚ * 20˚; 49 B-scans; 512 A-scans per B-scans; Automated Real Time Averaging [ART] 9	SD-OCT (256*256 pixels)	CNN: ResNet18	SEN, SPE, PPV, NPV, AUROC, AUPRC	SEN: 0.909 (0.778, 1.000); SPE: 0.553 (0.394, 0.703); PPV: 0.541 (0.375, 0.707); NPV: 0.913 (0.778, 1.000); AUROC: 0.84(0.75,0.94); AUPRC: 0.82(0.70, 0.93)	All B-scans in each OCT volume were consecutively annotated by a retina specialist certified senior grader (G.C.), with questionable cases reviewed by the senior expert retinal specialist (S.R.S.)	Fleiss’ k(summarize the degree of agrement): 0.72(0.56, 0.84); Grader1: SEN: 0.955 (0.842, 1.000), SPE: 0.868 (0.744, 0.971), PPV: 0.808 (0.636, 0.958), NPV: 0.971(0.903, 1.000); Grader2: SEN: 0.818 (0.650, 0.957); SPE: 0.842 (0.719, 0.944); PPV: 0.750(0.550, 0.909); NPV: 0.889(0.767, 0.973)	A deep learning model can accurately and precisely identify both iRORA and cRORA lesions within the OCT B-scan volume. The model can achieve similar sensitivity compared with human graders, which potentially obviates a laborious and time-consuming annotation process and could be developed into a diagnostic screening tool.
A Elsawy (2023)	Model development	USA (Maryland)	Detection(explain decision making and compare methods)	Training set, test set	the Age-Related Eye Disease Study 2 (AREDS2) Ancillary SD-OCT study from Devers Eye Institute, Emory Eye Center, Duke Eye Center, and the National Eye Institute.	NR	311	1284 scans	50~85	NCT00734487	10-fold cross-validation	NR	A volume of 6.7*6.7 mm were captured with 1000 A-scans per B-scan and 67µm spacing between each B-scan	SD-OCT (128*128 or 224*224pixels)	3D CNN: Deep-GA-Net	ACC, P, R, F1, Kappa, AUROC, AUPRC	ACC: 0.93(0.92,0.94); Precision: 0.90(0.88,0.91); Recall: 0.90(0..89,0.92); F1 score: 0.90(0.89,0.91); Kappa: 0.80(0.77,0.83); AUROC: 0.94(0.93,0.95); AUPRC: 0.91(0.90,0.93)	The OCT scans were viewed using the Duke OCT Retinal Analysis Program and were graded independently by 2 human experts, with any disagreement adjudicated by another human expert.	NR	we proposed Deep-GA-Net, a 3D convolutional neural network with an attention layer, for the detection of GA on SD-OCT scans. Deep-GA-Net was able to detect GA from OCT scans with high accuracy, compared with other networks. The visualizations of Deep-GA-Net were more explainable, compared with those of other networks, as suggested by 3 ophthalmologists.
M Treder (2018)	Model development	Germany (Muenster)	Detection and classification(GA)	Training set, validation set, test set	Public database: ImageNet	NR	400 (training); 60 (test set)	400 (training); 60 (test set)	NR	NR	NR	FAF device (Spectralis, Heidelberg Engineering, Heidelberg, Germany)	30˚ FAF images	FAF (NR)	Deep CNN: Self learning algorithm	SEN, SPE, ACC	probability score: 0.981±0.048; SEN:100%; SPE: 100%; ACC: 100%	NR	NR	we created for the first time a deep learning_x0002_based classifier for the automated detection and classification of GA in FAF images. Our approach showed excellent performance results of the classifier and a very good repeatability.

## Sheet: TableS2 (GA assessment) 
Author (Year)	Study design	Region	Purpose of the study	databases	Source of datasets	Training/validation/testing ratio*	No. of patients	No. of images or scans	Mean age (SD/min~max)	Registration number	Model evaluation method	Device(s)	Metrics	Image modality (Image resolution)	AI algorithms	Outcome(s)	Performance of model(s)	Ground truth	Performance of the ophthalmologists	Conclusion
V Pramil (2023)	Retrospective review of images	USA (Boston)	Segmentation (GA lesions)	Training set, test set	the “SWAGGER” cohort of the Non-Exudative Age_x0002_Related Macular Degeneration (from New England Eye Center at Tufts Medical Center)	NR	90	126	training set: 78.7(55~94); test set: 75.4(62~87)	NCT04469140	5-fold cross-validation	Cirrus OCT device (PLEX Elite 9000, Carl Zeiss Meditec, Inc., Dublin, CA)	At least 3 successive 6*6 mm2 macular scans centered on the fovea. The images were acquired with a scan speed of 100000 A scans/second, with an A-scan depth of 3.0 mm (sampled in 1536 pixels), an optical axial resolution of 6.3 µm, and a transverse resolution of approximately 20 µm in the tissue, en face images were formed from 500 B scans per volume at 500 A scans per B scan. Each B scan was acq…	SS-OCT (500*500 pixels)	CNN: U-Net	SEN, SPE, DICE	SEN: 0.95; SPE: 0.91; DSC( vs G1): 0.92±0.11; DSC( vs G2): 0.91±0.12	All images in the test dataset were annotated by 2 separate graders in 2 separate sessions to quantify the possible annotation differ_x0002_ences between 2 different graders.	The average SDC between the algorithm and grader 1 was 0.92±0.11; The average SDC between the algorithm and grader 2 was 0.91±0.12; The average SDC measured between the 2 graders was 0.95 ±0.04.	We developed a deep learning-based algorithm for automated segmentation of GA using SS-OCT images. The algorithm accurately delineates GA, provides reproducible results, and is highly sensitive to GA changes over time. This enables high-speed, high-throughput analysis of SS-OCT images in AMD patients, supporting large-scale clinical trials focused on slowing GA progression.
S Siraz (2025)	Retrospective comparative study	USA (North Carolina)	Classification (central and non-central GA)	Training set, validation set, test set	Atrium Health Wake Forest Baptist	2.92726	104	355	81.58(10.21)	NR	NR	Heidelberg Spectralis HRA+OCT (Heidelberg Engineering, Heidelberg, Germany)	Each volume had a resolution of 512 * 496 * 25 voxels with 25 B-scans per volume, covering approximately 5.9 * 1.9 * 0.25 mm³ of retinal area.	SD-OCT (224*224 pixels)	CNNs: ResNet50, MobileNetV2, and ViT-B/16	AUROC, F1, ACC	(CGA vs NCGA)ResNet50: AUROC: 0.545±0.004 F1: 0.431±0.00; ACC: 0.756±0.00. MobileNetV2: AUROC: 0.521±0.016 F1: 0.432±0.002; ACC: 0.756±0.00. ViT-B/16: AUROC: 0.718±0.002 F1: 0.602±0.004; ACC: 0.780±0.005.	All OCT scans were graded by an expert grader at Atrium Health Wake Forest Baptist.	NR	DL approaches offer promising tools for automated GA classification that can standardize phenotyping, enhance clinical trials, and serve as a clinical decision support tool.
J Arslan (2021)	Retrospective cohort clinical study	Australia (Victoria)	Segmentation (GA lesion area)	Training set, validation set, test set	the Centre for Eye Research Australia or a private ophthalmology practice diagnosed with GA	NR	51	702	76.7(8.9)	NR	5-fold cross-validation	Heidelberg Spectralis HRA+OCT (Heidelberg Engineering, Heidelberg, Germany)	30˚ * 30˚ field-of-view, automatic real-time tracking ranged from 5 to 100	FAF (768*768 or 1536*1536 pixels)	CNN: U-Net	DSC, DSC loss, SEN, SPE, MAE, ACC, R, P, ρ	DSC:0.9780±0.0124; DSC loss: 0.0220±0.0041; SEN: 0.9903±0.0041; SPE: 0.7498±0.0955; MAE: 0.0376±0.0184; ACC: 0.9774±0.0090; P: 0.9837±0.0116	Two graders were involved in the annotation process—a principal grader and a senior grader—for a subset of images to check for consistency. The intra_x0002_ class correlation coefficient was used as a measure of consistency between the graders.	The intraclass correlation coefficient for consistency between the two graders was 0.9855 (95% confidence interval [CI]: 0.9298, 0.9971), showing close agreement between the graders. The Spearman’s correlation coefficients were (A) ρ = 0.9936 (P < 0.001), (B) ρ = 0.9808 (P <0.001), (C) ρ = 0.9249 (P < 0.001), (D) ρ = 0.9977 (P< 0.001), (E) ρ = 0.9984 (P < 0.001). (all fivefolds of cross-validatio…	The deep learning algorithm achieves high-performance lesion segmentation using clinical data. Automating GA diagnostics could reduce patient visit duration, lower operational costs, and enhance measurement reliability in routine GA assessments.
M Hu (2023)	Retrospective clinical study	China (Shenyang)	Classification (dry AMD progression phases)	Training set, validation set	Shenyang Aier Eye Hospital	3 days, 8:20:00	338	3401	NR	NR	5-fold cross-validation	Heidelberg Spectralis HRA+OCT (Heidelberg Engineering, Heidelberg, Germany)	the scan length was 6 mm* 6 mm	SD-OCT (NR)	CNNs: EfficientNetV2, DenseNet169, Xception, and ResNet50NF	ACC, SEN, SPE, F1, Macro-f1, Kappa	ACC: 97.31%; SEN:89.25%; SPE: 98.80%; F1:91.21%; Macro-f1: 92.08%; Kappa:95.45%	NR	NR	This study created a new two-step model using image enhancement and a CNN to classify early dry AMD from OCT images. It works well, especially for the hard-to-detect nGA type. This method can help make a good computer-assisted diagnostic tool for doctors to quickly spot and monitor dry AMD, making better management of the condition and patient outcome.
T Spaide (2025)	Retrospective analysis and model comparison	USA (Washington)	segmentation (GA lesion area)	Training set, validation set, test set	the SWAGGER cohort from the New England Eye Center at Tufts Medical Center	NR	87	126scans	NR	NCT04469140	5-fold cross-validation	Cirrus OCT device (PLEX Elite 9000, Carl Zeiss Meditec, Dublin, CA)	central wavelength of 1050 nm and a scanning rate of 100,000 A-scans per second, 500 A-scans per B-scan, with each B-scan repeated twice at each position, only images with a 6*6 mm scan pattern centered on the fovea were used.	SS-OCT (NR)	CNN: U-Net	DSC	1) UNet-1: 0.82(0.78,0.86); 2) UNet-Avg: 0.88(0.85,0.91); 3) UNet-Drop: 0.90(0.87,0.93)	A grader at each of the study sites manually segmented the GA lesions in the structural subretinal pigment epithelium en face images. Graders (M.S., G.H.) were trained before performing annotation.	NR	This paper introduces the concept of uncertainty in deep learning predictions, highlighting its practical applications for understanding model confidence. Clinicians can use uncertainty estimates to gauge the accuracy of model predictions. However, future work is needed to determine if these methods enhance clinicians' trust in model predictions.
WD Vogl (2023)	Retrospective analysis	Austria (Vienna)	Identification (GA progression after pegcetacoplan treatment)	NR	the FILLY trial	NR	156	NR	78.7(7.6)	NCT02503332	NR	Heidelberg Spectralis HRA+OCT (Heidelberg Engineering, Heidelberg, Germany)	49 B-scans covering the central 20˚_x0004_of the macula. B-scan size is 512*496 with a pixel spacing between and along A-scans of approximately 11 and 3.9μm, respectively. The distance between B-scan slices was approximately 118μm.	SD-OCT (512*512 pixels)	CNN: U-Net	LPR	1) Compared with sham treatment, monthly: -28.0%(-42.8,-9.4); 2) every other month: -23.9%(-40.2,-3.0)	NR	NR	Understanding GA progression on a topographic level is crucial because it helps capture the unique growth patterns and treatment responses of individual lesions. In this study, eyes treated with pegcetacoplan showed a significantly slower GA lesion progression rate compared to those receiving sham treatment. The growth rate was even slower towards the fovea in pegcetacoplan-treated eyes. This res…
A Szeskin (2021)	Retrospective analysis	Israel (Jerusalem)	Identification, quantification (GA lesion)	Training set, validation set, test set	Datasets D1 and D2 from the Hadassah University Medical Center	NR	D1: 18; D2: 16	NR	NR	NR	4-fold cross-validation	Heidelberg Spectralis HRA+OCT (Heidelberg Engineering, Heidelberg, Germany)	The IR image sizes are 496*496, 20*20 μm2. The OCT scans consist of 40-80 slices of sizes 496*1024 and 496 *1536 pixels per slice and resolutions of 4 *6 μm2.	SD-OCT (496*1024 pixels and 496*1536 pixels)	CNN: the custom column classification CNN	AUROC, P, R, F1	AUROC: 0.970; 1) (Segment) P: 0.84±0.11; R: 0.94±0.03; 2) (Lesion) P: 0.72±0.03; R: 0.91±0.18	We had ophthalmology experts create accurate annotations for cRORA and macular atrophy. They looked for specific signs, like light shining through the thinned outer retina and damage to the RPE, which shows photoreceptor degeneration. This includes the loss of important retinal layers. The experts also marked atrophy, including very small lesions less than 250 micrometers wide, following the defi…	F1: 0.89±0.09; Diff(%): 20.7±29.2	Using automated radiomics-based analysis for retinal OCT imaging in patients with advanced macular degeneration is a helpful solution for a current problem in eye clinics. It provides a computerized tool that can quickly analyze the large number of retinal images that ophthalmologists need to review during each visit, which is currently done by hand. This method saves time, detects small changes,…
T Spaide (2023)	Retrospective analysis	USA (California)	segmentation (GA lesion area)	Training set, validation set, test set	Proxima A and B	NR	Proxima A: 154; Proxima B: 183	Proxima A: 497; Proxima B: 940	Proxima A: 77.75(7.59)	NCT02479386; NCT02399072	NR	Spectralis cSLO system (Heidelberg Engineering, Germany)	fovea-centered field 2, 30˚ FAF images captured using the Spectralis cSLO system	FAF, NIR (768 *768 pixels)	multimodal DL: U-Net; YNet	DSC, r	1) (G1-Ynet)DSC:0.92±0.09; 2) (G1-Unet)DSC:0.90±0.09; 3) (G2-Ynet)DSC:0.91±0.09; 4) (G2-Unet)DSC:0.90±0.09; 5) (Ynet) r: 0.981; 6) (Unet) r: 0.959	FAF images at the screening and follow-up visits were segmented by trained human graders at the Doheny Image Reading Center	(G1-G2)DSC: 0.95±0.08; (G2) r: 0.995	This study shows that multimodal DL networks can effectively segment GA lesions in FAF and NIR images from clinical trials, matching the accuracy of expert graders. The UNet and YNet networks achieved good results even with a small data set.
H AI-khersan (2025)	Retrospective analysis	USA (Texas)	Segmentation (GA)	Training set, validation set, test set	the Retina Consultants of Texas (RCTX) and Retina_x0002_Vitreous Associates (RVA)	NR	33; 326	367; 348	NR	NR	5-fold cross-validation	Heidelberg Spectralis HRA+OCT (Heidelberg Engineering, Heidelberg, Germany); Zeiss Cirrus (Carl Zeiss Meditec, CA, USA)	For Spectralis, the macular scan protocol was used with ART setting of up to 10 averaged frames. The volumes comprised 49 slices; For Cirrus data, the macular protocol included 200 B-scans.	SD-OCT (512*496pixels; 200*1024pixels)	CNN: 3D-to-2D U-Net	DSC, r2	For Spectralis data, DSC: 0.826; r2: 0.906. For Cirrus data, DSC: 0.824; r2: 0.883.	Manual grading was performed by expert graders who delineated areas of complete retinal pigment epithelial and outer retinal atrophy (cRORA) on OCT based on the Classification of Atrophy Meetings (CAM) criteria	For Spectralis data (Auto vs Manual): r2: 0.91. For Cirrus data (Auto vs Manual): r2: 0.88.	Accurate assessment of GA in real-world clinical OCT data can be achieved using deep learning. In the advent of therapeutics to slow the rate of GA progression, reliable, automated assessment is a clinical objective and this work validates one such method.
ZD Chu (2022)	Prospective study	USA (Washington)	Identification, segmentation, and quantification (GA)	Training set, validation set, test set	the University of Miami	80(training: validation 80:20):20	70; 20; 25	NR	63(21); 60(22); 64(22)	NR	NR	Cirrus OCT device (PLEX Elite 9000, Carl Zeiss Meditec, Dublin, CA)	A 100 kHz light source with a 1050 nm central wavelength and a 100 nm bandwidth; For each 6*6 mm scan, there are 1536 pixels on each A-line (3 mm), 500 A-lines on each B-scan, and 500 sets of twice repeated B-scans.	SS-OCT (512*512 pixels)	CNN: U-Net	DSC, SEN, SPE	DSC: 0.940±0.032; SEN: 100%; SPE: 100%	GA lesions were manually outlined by two independent graders (Y.S. and L.W.) using Photoshop CC, and consensus boundaries were reached between both graders. In cases of disagreement, a senior grader (P.J.R.) served as the adjudicator, as described in previous studies.	NR	The proposed deep learning model using composite optical attenuation coefficients (OAC) images effectively and accurately identified, segmented, and quantified GA using OCT scans with a simple deep learning U-Net model.
DA Merle (2025)	Prospective observational study	Australia (Victoria)	Quantification (GA)	NR	the Centre for Eye Research Australia	NR	50	NR	76(8)	NR	NR	Heidelberg Spectralis HRA+OCT (Heidelberg Engineering, Heidelberg, Germany)	OCT : central 20°*20° region, 97 B-scans and each with 1024 A-scans and 16 frames averaged; FAF: central 30°*30° region were acquired using the same device, using an excitation light source of 488nm and detecting emitted fluorescence signals between 500 and 700nm and with 100 frames averaged.	SD-OCT; FAF (NR)	CNN: U-Net	ρ, SEN	(OCT-automatically) ρ: 0.85(0.71,0.91); SEN: 0.59	FAF images were manually annotated for regions of GA. These annotations were performed by a single grader, which were then reviewed with a second senior grader and any disagreement was immediately resolved through open adjudication and revisions of the annotations.	(FAF-manually) ρ: 0.89(0.79,0.95); SEN: 0.62	AI-driven, automated quantification of GA on OCT showed a strong correlation with the global extent of visual sensitivity loss, comparable with those based on manual annotations on FAF imaging. These findings affirm the expected functional relevance of OCT_x0002_derived GA measurements and their clinical utility for monitoring disease progression in those with GA.
JK Yang (2024)	Model development	China (Shenyang)	Classification (stage of dry AMD progression)	Training set, test set	Shenyang Aier Excellence Eye Hospital	3 days, 8:20:00	1310	16384	NR	NR	3-fold cross-validation	Heidelberg Spectralis HRA+OCT (Heidelberg Engineering, Heidelberg, Germany)	6mm*6mm B-scan length	SD-OCT (NR)	CNNs: ResNet50, EfficientNetB4, MobileNetV3, Xception	ACC, SEN, SPE, F1	1) ACC(nascent GA): ResNet50: 91.56%; EfficientNetB4: 89.66%; MobileNetV3: 89.43%; Xception: 85.22%. 2) ACC(GA): ResNet50: 92.35%; EfficientNetB4: 93.85%; MobileNetV3: 89.64%; Xception: 91.16%	NR	NR	The performance of the proposed architecture produced promising classification results which showed its advantage to provide global diagnosis for early AMD screening. The classification performance demonstrated its potential for individualized treatment plans for patients with AMD.
ZX Ji (2024)	Model development	China (Nanjing)	segmentation (GA lesion area)	Training set, test set	dataset1 and dataset2	NR	8; 54	NR	NR	NR	NR	Cirrus OCT device (Carl Zeiss Meditec, Inc., Dublin, CA)	recording a 6 *6 * 2 mm3 macular area in the horizontal, vertical, and axial directions, respectively. the B-scans are slices along the vertical direction, where a cube-scan can be divided in to 128 B-scans	SD-OCT (224*224pixels)	Weakly supervised multitask learning: Mirrored X-Net	DSC, IOU, AAD, CC	DSC: 0.862±0.080, IOU: 0.765±0.119, AAD: 0.090±0.090; CC: 0.992	The ground truths of Dataset 1 were manually drawn on B-scans by two independent experts in two separate sessions. The ground truths of Dataset 2 were generated from the corre_x0002_sponding FAF images. The ground truths were generated by manually drawing the outline of GA regions on the FAF images by experts. The ground truths in projection images were mapped by the outline.	DSC: 0.927±0.054, IOU: 0.868±0.083, AAD: 0.099±0.105; CC:0.988	The experimental results on two independent GA datasets demonstrate that the proposed weakly supervised model can produce satisfactory results, and obtain even higher accuracy than fully supervised approaches.
X Ma (2020)	Model development	China (Jinan)	segmentation (GA lesion area)	Training set, test set	dataset1 and dataset2	NR	62	NR	NR	NR	5-fold cross-validation	Cirrus OCT device (Carl Zeiss Meditec, Inc., Dublin, CA)	each cube in the first dataset contains 128 B-scans with size 1024*512, while each cube in the second dataset has 200 B-scans with size 1024*200	SD-OCT (224*224pixels)	Weakly supervised model: VGG16	DSC, OR, AAD, CC, AUROC	DSC: 0.847±0.087, OR: 0.744±0.126, AAD: 0.150±0.149, CC: 0.969, AUROC: 0.933	The ground truths were provided by two independent experts who manually drew the outlines of GA based on the B-scan images in two repeated separate session.	Gold standard on dataset1: DSC: 0.912±0.058, OR: 0.843±0.088, AAD: 0.129±0.116, CC: 0.986, AUROC: 0.942	Weakly supervised model outperforms the conventional GA segmentation methods and can produce similar or superior accuracy comparing with fully supervised approaches.
C Royer (2021)	Model development	France (Issy-Les-Moulineaux)	segmentation (GA lesion area)	Training set, test set	the Clinical Imaging Center of the Quinze-Vingts Hospital	NR	18	328	NR	NR	8 different random combinations of 12 series to train the model and 6 for the tests	confocal Scanning Laser Ophtalmoscopy (cSLO)	All images are in gray-levels. Black borders are present because of the spatial registration process. Moreover, the images present illumination artifacts, blur and a non-uniform illumination.	NIR (256*256 pixels)	Unsupervised neural networks: W-net	F1, P, R	F1: 0.87±0.07; P: 0.90±0.07: R: 0.85±0.11	In order to evaluate our algorithm, we asked ophthalmologists to delineate the GA areas. The resulting pixel-wise annotations are only used to calculate classic segmentation quality measures.	NR	Our algorithm is fully unsupervised, which makes it possible to achieve good quality results without any need for labeled data that are difficult to come by, as even expert ophthalmologists often disagree on the proper segmentation of the lesions for difficult cases.
RB Xu (2019)	Model development	China (Jinan)	segmentation (GA lesion area)	Training set, test set	dataset1 and dataset2	NR	8(test Ⅰ); 56(test Ⅱ)	55(dataset1); 56(dataset2)	NR	NR	NR	Cirrus OCT device (Carl Zeiss Meditec, Inc., Dublin, CA)	6*6 mm2 macular area with a 2mm axial depth (corresponding to 1024 pixels)	SD-OCT (1024*512*128pixels; 1024*200*200pixels)	Self learning algorithm	OR, AAD, CC	OR: 84.48%±11.98%; AAD: 11.09%±13.61%; CC: 0.9948	Two different clinical ophthalmologists manually outlined each OCT cube twice in different sessions to form the "gold standard."	OR: 0.899±0.064; AAD: 0.048±0.072; CC: 0.9979	This paper introduces an automatic algorithm for segmenting GA in SD-OCT images to measure its extent and location. The method uses axial data to overcome layer segmentation limitations and employs a two-stage deep learning model combining offline-learning and self-learning. The algorithm demonstrated good consistency with manual segmentation by different experts and can reliably assist in predic…
GY Zhang (2021)	Model development	UK (London)	Segmentation and quantification (GA)	Training set, tuning set, internal validation set	The FILLY study	2.51412	200	984	79.0(7.4)	NCT02503332	NR	Heidelberg Spectralis HRA+OCT (Heidelberg Engineering, Heidelberg, Germany)	For each two-dimensional B-scan, the output of the model on a pixel level was converted into a one-dimensional binary label, representing the presence or absence of the feature per vertical column (A-scan).	SD-OCT (NR)	CNN: U-Net	DSC, ICC, ACC, SEN, SPE, F1	1) Approach1: ACC:0.91(0.89,0.93); F1: 0.94(0.92,0.96);SEN:0.99(0.97,1.00); SPE: 0.54(0.47,0.61); DSC: 0.92±0.14; ICC: 0.94; 2) Approach2: ACC:0.94(0.92,0.96); F1: 0.96(0.94,0.98);SEN:0.98(0.96,1.00); SPE: 0.76(0.70,0.82); DSC: 0.89±0.18; ICC: 0.91	Segmentations were done by two expert graders independently, who were masked to patient identififiers and data origin. Human grader one vs human grader two.	DSC: 0.59±0.38; ICC:0.78	This study presents the development of a novel, fully automated deep-learning method to detect, quantify, and classify geographic atrophy from OCT scans. Predictive performance to a standard similar to clinical experts was reported. Fully automated analysis of retinal OCT from routine clinical practice could provide a promising horizon for diagnosis and prognosis in both research and real-life pa…
XM Liu (2025)	Model development	China (Wuhan)	Segmentation (GA)	Training set, validation set, test set	Wuhan Aier Eye Hospital; the public data set OCTA500	NR	300	2923	NR	NR	5-fold cross-validation	Heidelberg Spectralis HRA+OCT (Heidelberg Engineering, Heidelberg, Germany)	Each OCT volume contains 512 B-scans with a resolution of 1024*512.	SD-OCT (512*512pixels)	Self learning algorithm (dual-branch image projection network)	Jaccard index, DSC, ACC, P,R	DSC: 87.03±2.73; Jaccard index: 80.96±4.29; ACC: 91.84±2.13; P: 87.12±2.34; R:86.56±2.92	All lesions were manually labeled.	NR	The segmentation results show that our method is more effective than other methods in the GA segmentation task and the foveal avascular zone (FAZ) segmentation task.
DJ Williamson (2024)	Cross-sectional study	UK (London)	segmentation (GA lesion area)	Training set, validation set	INSIGHT Health Data Research Hub at Moorfields Eye Hospital	NR	9875(OCT); 81(FAF)	NR	72.7(10.4)	NR	NR	Topcon (Tokyo, Japan); Spectralis HRA+OCT (Heidelberg Engineering, Heidelberg, Germany)	macula-centered OCT volume scan with at least 128 B-scans using the 3D OCT-2000 or DRI OCT Triton device	3D-OCT; FAF (512*512 pixels)	Self learning algorithm	PPV	0.86(0.79,0.92)	Grading was performed by a senior grader specializing in retina with 10 years of experience (R.C.) and a medical retina fellow with 10 years of clinical experience (M.J.). Disagreements regarding diagnosis were arbitrated by a senior retina specialist with 20 years of experience (P.A.K.).	NR	AI tool can effectively facilitate AMD clinical trial recruitment, addressing current challenges in GA trials. Future work will focus on assessing the AI solution's robustness with diverse images, protocols, equipment, and populations.
A Safai (2024)	Comparative analysis	USA (Wisconsin)	Identification (the best AI framework for segmentation of GA)	Training set, validation set, test set	AREDS2 study; the GlaxoSmithKline (GSK) study	NR	271(AREDS2); 100(GSK)	601(AREDS2); 156(GSK)	NR	NCT01342926(GSK)	5-fold cross-validation	Heidelberg Retinal Angiograph (HRA, Heidelberg, Germany)	Image acquisition: 30˚ centered on the macula, captured in high-speed mode(768*768 pixels) using the automated real time mean function set at 14; External validation: 30˚ images centered on the fovea at high speed(768*768 pixels) or high resolution(1536*1536 pixels) and image averaging (ART mean function) set to 25.	FAF (512*512 pixels)	CNNs: UNet, FPN, PSPNet, EfficientNet, ResNet, VGG, mViT	CC, DSC	1) FPN_EfficientNet: CC: 0.98, DSC: 0.931; 2) FPN_CCesNet: CC:0.98, DSC: 0.902; 3) FPN_VGG: CC:0.98, DSC: 0.934; 4) FPN_mViT: CC:0.99, DSC: 0.939; 5) UNet_EfficientNet: CC:0.98, DSC: 0.924; 6) UNet_CCesNet: CC:0.97, DSC: 0.930; 7) UNet_VGG: CC:0.97, DSC: 0.896; 8) UNet_mViT: CC:0.99, DSC: 0.938; 9) PSPNet_EfficientNet: CC:0.93, DSC: 0.890; 10) PSPNet_CCesNet: CC:0.87, DSC: 0.877; 11) PSPNet_VGG: …	A subjective assessment was incorporated by three masked graders (CF, JB, and CP) who visually evaluated and rated the performance of each image in the external testing set.	The ground truth received a score of excellent or good in >95% of images.	The research evaluates AI architectures for GA segmentation, finding vision transformers to be the best for this task and dataset. It stresses the importance of continuously assessing new AI technologies for optimal performance, especially for slow-growing lesions like GA that require precise measurements. Exploring various architectures is crucial to address medical imaging challenges, and selec…

## Sheet: TableS3 (GA prediction)
Author (Year)	Study design	Region	Purpose of the study	databases	Source of datasets	Training/validation/testing ratio*	No. of patients	No. of images or scans or cubes	Mean age (SD/min~max)	Registration number	Model evaluation method	Device(s)	Metrics	Image modality (resolution)	AI algorithms	Outcome(s)	Performance of model(s)	Ground truth	Performance of the ophthalmologists	Conclusion
A Gigon(2021)	Retrospective monocentric study	Switzerland (Lausanne)	Prediction (RORA progression)	Training set, test set	Jules Gonin Eye Hospital	NR	119	NR	NR	NR	NR	Heidelberg Spectralis HRA+OCT (Heidelberg Engineering, Heidelberg, Germany)	A macular cube of 6*6 mm, 49 B-scan lines or more	SD-OCT (384*384 pixels)	CNN: EfficientNet-b3	DSC	1) 0~6months: 0.84; 2) 6~12months: 0.84; 3) >12months: 0.89	Manual RORA segmentation was performed by an experienced reader (I.M.) for each OCT acquisition of 20 test eyes/patients, each with at least 4 OCT scans over at least 1.5 year follow_x0002_up.	0~6months: 0.84; 6~12months: 0.83; >12months: 0.88	We developed an algorithm that accurately predicts RORA progression over four years or longer using automated OCT readings. This approach also generates a personalized, color-coded atrophy progression risk map—a novel tool for clinical use. Future applications may include personalized patient counseling, tailored follow-up intervals, and identifying candidates for future treatments.
ER Dow(2023)	Retrospective cohort study	USA (Atlanta, Georgia, Portland, Oregon, North Carolina; Maryland, Raleigh, Morrisville, Cary); UK (Durham, South Durham)	Prediction (iAMD to GA within 1 year)	Training set, validation set	3 independent datasets from AREDS2 and a tertiary referral center and associated satellites	NR	316; 53; 48	1085; 53; 48	74(8); 83(8); 81(8)	NR	5-fold cross-validation	Bioptigen (Research Triangle Park, NorthCarolina); Heidelberg Spectralis HRA+OCT (Heidelberg Engineering, Heidelberg, Germany)	6.7mm*6.7mm, 100 B-scans per volume; 8.7mm*7.2 mm, 61 B-scans per volume	SD-OCT (512 *1000 pixels)	CNN: Inception v3	SEN, SPE, PPV, NPV, ACC	SEN: 0.91 (0.74, 0.98); SPE: 0.80 (0.63, 0.91); PPV: 0.78 (0.70, 0.85); NPV: 0.92 (0.90, 0.95); ACC: 0.85 (0.87, 0.91)	Under an adjudicated consensus labeling system, 3 experienced ophthalmologist(E.D.,E.K.,E.L.) evaluated volu_x0002_metric SD-OCT scans for cases of iAMD or GA.	NR	This study developed a novel, fully automated deep-learning algorithm to detect GA secondary to AMD in SD-OCT scans and predict progression from iAMD to GA within 1 year. The multiscan position-aware model, trained with proactive pseudointervention, achieved excellent performance comparable to expert-trained algorithms, eliminating the need for labor-intensive image annotation.
J Cluceru(2024)	Retrospective clinical study; observation study	USA (California)	Prediction and evaluation (GA growth rate and GA features related to shape and size)	Development set, holdout set	the lampalizumab phase 3 clinical trials and an accompanying observational study	NR	1041; 255	NR	NR	NCT02247479; NCT02247531; NCT02479386	5-fold cross-validation	Heidelberg Spectralis HRA+OCT (Heidelberg Engineering, Heidelberg, Germany)	Macular-centered 30˚ FAF images (768*768 and 1536*1536 pixels)	FAF (384 * 384 pixels)	CNN: VGG16	r2	1) full FAF images: 0.44(0.36,0.49); 2) Rim only: 0.37(0.35,0.4); 3) Lesion only: 0.34(0.31,0.36); 4) Background only: 0.3(0.27, 0.33); 5) Mask only: 0.27(0.24,0.29)	GA lesion area (mm2) had been graded on FAF images collected at all study visits in a central independent reading center by two trained expert image graders (grader 1, G1; grader 2, G2), with an adjudication process if necessary.	YNet using NIR in combina_x0002_tion with FAF proved to be slightly advantageous when the segmentation outputs were compared with expert graders (G1 and G2), with YNet Dice scores of 0.92 (G1) and 0.90 (G2) and UNet Dice scores of 0.90 (G1) and 0.88 (G2).	our work has taken a rigorous approach to develop insight into the FAF imaging features driving the success of the ability of DL algorithms to predict future GA growth rates, a notoriously challenging task that cannot be performed by clinical experts.
N Anegondi(2023)	Retrospective clinical study; observation study	USA (California)	Prediction and prognosis (GA lesion area and GA growth rate after lampalizumab treatment)	Development set, holdout sets, independent test sets (MAHALO, Proxima B)	the lampalizumab phase 3 clinical trials and an accompanying observational study	NR	1279; 443; 106; 169	NR	78.1(7.97); 77.0(8.70); 78.6 (7.29); 78.8 (7.65)	NCT02247479; NCT02247531; NCT02479386; NCT01229215; NCT02399072	5-fold cross-validation	Heidelberg Spectralis HRA+OCT (Heidelberg Engineering, Heidelberg, Germany)	macular 30˚ FAF images(768 *768 pixels); macular OCT volumess(496*1024*49 voxels)	SD-OCT, FAF (512*512 pixels)	CNN: Inception v3	r2	(GA prediction) 1)FAF-only: 0.98(0.97-0.99), 2)OCT-only: 0.91(0.87-0.95), 3) Multimodal: 0.94(0.92-0.96); (GA growth rate) 1) FAF-only: 0.65(0.52-0.75), 2) OCT-only: 0.36(0.29-0.43), 3) Multimodal: 0.47(0.40-0.54)	Geographic atrophy lesion areas were graded in a central reading center by 2 trained readers, with an adjudicator if necessary.	(GA growth rate) MAHALO: 0.34 (0.21,0.47); Proxima B: 0.25 (0.15,0.37)	The study demonstrated the feasibility of using baseline FAF and OCT images to predict individual GA lesion area and annualized growth rates via a multitask deep learning approach. This work may enhance confidence in clinical research by showing increased trial power (effective sample size) when models are used for prognostic covariate adjustment. The technology could be considered for clinical p…
A Salvi (2025)	Retrospective analysis	USA (California)	Prediction (the 1-year region of growth of GA lesions)	Training set, validation set, test set	The following lampalizumab clinical trials and prospective observational studies	52:13:35	597	NR	NR	NCT02247479, NCT02247531, NCT02479386, NCT02399072	NR	Heidelberg Spectralis HRA+OCT (Heidelberg Engineering, Heidelberg, Germany)	field 2, 30 degrees, image centered on the fovea	FAF (768 * 768 pixels or 1536 * 1536 pixels)	CNN: U-Net	P, R, DSC, r2	(Whole lesion) P: 0.70±0.12; R: 0.73±0.12; DSC: 0.70±0.09; r2: 0.79	Geographic atrophy lesion areas were graded at a central reading center by 2 trained graders (Grader 1 [G1] and Grader 2[G2]), with an adjudicator in case of disagreements	G1 and G2: DSC: 0.73±0.10; r2:0.90	The performance of the CNN models was similar across the training, validation, and test sets and was comparable to the intergrader reproducibility in terms of DSC. This work could potentially help support decision-making in clinical trials and more informed treatment decisions in clinical practice.
K Yoshida (2025)	Retrospective analysis	USA (California)	Prediction (GA progression)	Development set, holdout set	Three prospective clinical trials	3 days, 3:25:00	1219; 442	NR	NR	NCT02247479, NCT02247531, NCT02479386	5-fold cross-validation	Heidelberg Spectralis HRA+OCT (Heidelberg Engineering, Heidelberg, Germany)	20° * 20° scan, 1024 A-scans per B_x0002_scan, 496 pixels per A-scan and 49 B-scans per volume	3D OCT (496 * 1024 * 49voxels)	CNNs: (1) en-face intensity maps; (2) SLIVER-net; (3) a 3D CNN; and (4) en-face layer thickness and between-layer intensity maps from a segmentation model.	r2	1)(GA lesion area)En-face intensity map: 0.91; SLIVER-net: 0.83; 3D DenseNet: 0.90; OCT EZ & RPE thickness map: 0.90; 2)(GA growth rate)En-face intensity map: 0.33; SLIVER-net: 0.33; 3D DenseNet: 0.35; OCT EZ & RPE thickness map: 0.35.	GA lesion areas were manually graded using a semi_x0002_automated annotation tool on FAF images by experts from a reading center.	NR	The conceptually and technically distinct OCT-based models, including SLIVER-net, 3D CNN, and segmentation_x0002_based strategies, demonstrated comparable prediction performances, suggesting a possible performance plateau with the current data management and analy_x0002_sis methods.
GS Reiter(2024)	Post hoc analysis	Austria (Vienna)	Prediction (GA lesions progression)	Training set, validation set	the phase II randomized controlled trial FILLY	NR	134	268 scans	NR	NCT02503332	5-fold cross-validation	Heidelberg Spectralis HRA+OCT (Heidelberg Engineering, Heidelberg, Germany)	The first round (both tasks) contained only the fovea centered 30˚ blue-light FAF images. The second round contained 20˚*20˚ OCT volumes and the corresponding NIR image.	FAF, NIR, SD-OCT (NR)	CNN: PSC-UNet	ACC, Kappa, C index	ACC: 0.48; Kappa: 0.23; C index: 0.69	The estimations of the ophthalmologists were based on 3 rounds with 2 tasks each.	In the first round (FAF only), the physicians reached an accuracy of 0.37 and a weighted k of 0.06. For the second round (NIR + OCT), the experts increased their accuracy to 0.43 and the weighted k to 0.16 based on the 2 available modalities. When using all 3 imaging modalities (FAF + NIR + OCT), the performance of the human experts remained on a similar level compared with the second round, 0.41…	Predicting individual progression is crucial for patient counseling, especially as treatments become available. Human grading accuracy improved with the use of OCT. However, automated AI outperformed ophthalmologists in several comparisons. AI-supported decisions enhance clinical precision, improve access to timely care, and offer socioeconomic benefits in managing the leading cause of irreversib…
J Mai(2023)	Post hoc analysis	Austria (Vienna)	segmentation, quantification and prediction (GA lesion and progression)	Training set, validation set, test set	The phase 2 FILLY clinical trial and the Medical University of Vienna (MUV)	3.75694	113; 100	226; 967	78.9(7.2); 75.8(7.4)	NCT02503332	5-fold cross-validation	Heidelberg Spectralis HRA+OCT (Heidelberg Engineering, Heidelberg, Germany)	20˚ *20˚, resolution of 1024*49 A-scans×B-scans, ART 9	SD-OCT, FAF (768*768 and 1536*1536 pixels)	CNN: U-Net	DSC, HD, ICC	1) (MUV) DSC: 0.86±0.12; HD: 0.54±0.45; 2) (FILLY) DSC: 0.91±0.05; HD: 0.38±0.40	The OCT scans from study eyes of the FILLY trial were assessed by one trained image annotator from a group of four at the Ophthalmic Image Analysis (OPTIMA) research group in Vienna and supervised by an experienced clinician.	Grader1 vs Grader2: DSC: 0.92±0.08, ICC: 0.98(0.93,0.99); Grader1 vs prediction: DSC: 0.87±0.10, ICC: 0.98(0.94,1.0); Grader2 vs prediction: DSC: 0.90±0.07, ICC: 0.99(0.96,1.0)	In summary, we introduce an automated segmentation technique for precise identification and quantification of GA regions on SD-OCT images, developed using real-world patient data. This method effectively tracks GA progression during complement inhibition therapy, representing the first successful treatment strategy for personalized GA management. It marks a significant milestone in advancing AI-d…
YH Zhang(2021)	Model development	China (Nanjing); USA (California)	Prediction (GA growth)	Training set, test set	the Byers Eye Institute of Stanford University; the Jiangsu Provincial People’s Hospital	NR	22; 3	86 cubes; 33 cubes	NR	NR	leave-one-out cross-validation	Cirrus OCT device (Carl Zeiss Meditec, Inc., Dublin, CA)	1024*512*128 voxels with a corresponding trim size of 2 mm*6 mm*6 mm in the axial, horizontal and vertical directions, respectively. In a cube, each azimuthal slice, with the size of 1024*512, is known as a B-Scan	SD-OCT (178*270 pixels)	RNN(Recurrent neural network): the bi-directional long-short term memory (BiLSTM) network; CNN: 3D-UNet	DSC, CC	1) Scenario I: DSC: 0.86; CC:0.83; 2) Scenario II : DSC: 0.89; CC:0.84; 3) Scenario III: DSC: 0.89; CC:0.86; 4) Scenario IV: DSC: 0.92; CC:0.88; 5) Scenario V: DSC: 0.88; CC:0.85; 6) Scenario VI: DSC: 0.90; CC:0.86	The ground truth is generated by the automated GA segmentation method, and then the segmentation results for all images were visually reviewed to ensure that no errors were made in these process.	NR	The model showed good generalization across different regions. Prior information significantly boosted prediction accuracy. The study confirmed the feasibility of developing a disease prediction model.
SX Wang(2022)	Model development	USA (California)	segmentation and prediction (GA lesion area and GA progression)	Training set, validation set, test set	the University of California—Los Angeles	NR	147	NR	NR	NR	8-fold cross-validation	Cirrus OCT device (Carl Zeiss Meditec, Inc., Dublin, CA); Heidelberg Spectralis HRA+OCT (Heidelberg Engineering, Heidelberg, Germany)	OCT images were recorded with a Cirrus HD-OCT camera with resolusion 1024*512*128 centered on the fovea; FAF images were recorded with Heidelberg confocal scan_x0002_ ning laser ophthalmoscopy with resolution varying from 496*596 to 1536*1536.	SD-OCT, FAF (512*512 pixels)	CNN: U-Net	SEN, SPE, ACC, OR	ACC: 0.95; SEN: 0.60; SPE: 0.96; OR: 0.65	Follow-up (obtained at patient visit afer 12 months) FAF images where the follow-up FAF image has manually annotated atrophy regions.	NR	This project presents a new reverse engineering method using a U-Net based fully convolutional neural network to objectively identify and visualize early dry AMD features in 3D OCT scans before significant GA. The model uses baseline OCT images and follow-up FAF labels as input, with manually annotated GA regions from follow-up FAF serving as ground truth.
J Mai(2024)	Clinical evaluation of a DL-based algorithm	Austria (Vienna)	Prediction (GA lesions progression)	Training set, validation set	the Medical University of Vienna	20:80	100	967	76.2(7.6)	NR	5-fold cross-validation	Heidelberg Spectralis HRA+OCT (Heidelberg Engineering, Heidelberg, Germany)	NR	SD-OCT, FAF (NR)	CNN: PSC-UNet	DSC, MAE, r2	1) (0~1 years) DSC: 0.25±0.16; MAE: 0.13±0.11; 2) (1~2 years) DSC: 0.38±0.20; MAE: 0.25±0.24; 3) (2~3 years) DSC: 0.38±0.21; MAE: 0.35±0.34; 4) (>3 years) DSC: 0.37±0.23; MAE: 0.72±0.48	Certified readers from the Vienna Reading Center manually annotated FAF images by outlining GA areas, which are defined as well-demarcated regions with significantly reduced or absent autofluorescence. These annotated FAF images were then automatically registered to corresponding near-infrared reflectance images, which were aligned with the acquired OCT scans by the imaging device. This process r…	The correlation coefficient between manual and predicted progression rates calculated over the entire follow-up period of over 3 years was 0.61 with an r2 of 0.37.	The algorithm demonstrated fully automated GA lesion growth prediction from a single baseline OCT scan, providing en face maps showing future GA growth and localization. It correctly identified fast progressors, aiding in targeted interventions. This pilot study's results are a promising step toward clinical decision support tools for therapeutic dosing and patient management, now that the first …

## Sheet: TableS4 (QUADAS-AI)
Modified leading questions of QUADAS-AI for critical appraisal (Reference: QUADAS-AI, Modified QUADAS-2)
Domain	Bias (leading questions)	GA detection										GA assessment
Patient selection		JN Chiang 2023	A Elsawy 2023	G Kalra 2022	TD Keenan 2019	V Sarao 2023	HM Yao 2024	M Treder 2018	CD Vente 2024	Y Derradji 2021	A Fineberg 2025	M Hu 2023	JK Yang 2024	A Safai 2024	WD Vogl 2023	A Szeskin 2021	ZD Chu 2022	ZX Ji 2024	X Ma 2020	C Royer 2021	T Spaide 2023	T Spaide 2025	DJ Williamson 2024	RB Xu 2019	J Arslan 2021	V Pramil 2023	GY Zhang 2021	DA Merle2025	H AI-khersan2025	S Siraz 2025	XM Liu 2025
Risk of bias	1. Data source report specification: Did they accurately characterize the source, size, and quality of input data alongside clear patient eligibility criteria?	No (donot include clear patient eligibility criteria)	No (donot include clear patient eligibility criteria)	No (donot include clear patient eligibility criteria)	No (donot include clear patient eligibility criteria)	No (donot include clear patient eligibility criteria)	Yes	No (donot include clear patient eligibility criteria)	Yes	Yes	Yes	No (donot include clear patient eligibility criteria)	Yes	Yes	No (donot include clear patient eligibility criteria)	No (donot include clear patient eligibility criteria)	No (donot include clear patient eligibility criteria)	No (donot include clear patient eligibility criteria)	No (donot include clear patient eligibility criteria)	No (donot include clear patient eligibility criteria)	No (donot include clear patient eligibility criteria)	No (donot include clear patient eligibility criteria)	Yes	No (donot include clear patient eligibility criteria)	Yes	Yes	No (donot include clear patient eligibility criteria)	Yes	Yes	Yes	No (donot include clear patient eligibility criteria)
	2. Data source selection issues: Were they using the datasets from their own repositories?	Yes	Yes	Yes	Yes	Yes	Yes	No (open-sourse dataset: ImageNet)	Yes	Yes	Yes	Yes	Yes	Yes	Yes	Yes	Yes	Yes	Yes	Yes	Yes	Yes	Yes	Yes	Yes	Yes	Yes	Yes	Yes	Yes	Yes
	3. Distribution of data sets: Did the manuscript report the development and validation of an index test and present the rationale and breakdown of its training, validation, and test sets?	Yes	Yes	Yes	Yes	No (small sample size, which could lead to overfitting)	Yes	No (donot include test set)	No (small sample size)	No (small sample size)	No (small sample size)	No(not have test set)	No(not have validation set)	Yes	No(not have sets)	Yes	Yes	No (medical images with limited data volume)	Yes	No (small datasets)	Yes	Yes	Yes	Yes	Yes	Yes	Yes	No(not have sets and small cohort size)	Yes	Yes	Yes
	4. Data curation pipeline: Were they homogenized image formats and resolutions in image pre-processing? Was the image metadata well-preserved?	Yes	Yes	Yes	Yes	Yes	No (not report image formats and resolutions)	No (not report image formats and resolutions)	Yes	No (not report image formats and resolutions)	Yes	No (not report image formats and resolutions)	No (not report image formats and resolutions)	Yes	Yes	Yes	Yes	Yes	Yes	Yes	Yes	Yes	Yes	Yes	Yes	Yes	Yes	No (not report image formats and resolutions)	Yes	Yes	Yes
Applicability: Are there concerns that the included data and setting did not match the review question?		Low	Low	High(non-exudative AMD with or without GA)	High(clinical trial of nutritional supplementation for treatment of AMD and cataract)	High (each images was classified into one of three categories: health eye; eyes with GA; eyes with any retinal conditions other than GA)	Low	High(other retinal diseases, ORD)	High(iRORA)	Low	Low	High(other types of dry AMD: normal, drusen, nGA, GA)	High(other types of dry AMD: normal, drusen, nGA, GA)	Low	Low	Low	Low	Low	Low	Low	Low	Low	Low	Low	Low	Low	Low	Low	Low	Low	Low
Index test
Risk of bias	1. Assessment of the diagnostic test: Did the studies undertake adequate external evaluation when presenting the development and evaluation of their diagnostic tests?	Yes	No(they use same database: AREDS2 SD-OCT study)	No (they use the same database: the Cole Eye Institute of the Cleveland Clinic.)	No(they use same database: AREDS study)	No(they use same database: IEMO)	No(they use same database: LEAD)	No	No (MACUSTAR)	No(an existing image database of the Medical Retina Department at Jules-Gonin Eye Hospital)	No (they use small dataset for external validation from Rabin Medical Center)	No (Shenyang Aier Eye Hospital)	No(Shenyang Aier Excellence Eye Hospital)	Yes	No	No (the Hadassah University Medical Center)	No (the University of Miami)	No	No	No	Yes	No (the SWAGGER cohort)	No (the INSIGHT Health Data)	No	No(the Centre for Eye Research Australia or a private ophthalmology practice)	No(the “SWAGGER” cohort of the Non-Exudative Age_x0002_Related Macular Degeneration)	Yes	No(the Centre for Eye Research Australia)	No(the Retina Consultants of Texas (RCTX) and Retina_x0002_Vitreous Associates (RVA))	No(they leaveraged AMD data from four publicly avaliable OCT datasets)	No(the two datasets is Wuhan Aier Eye hospital and the public data set OCTA500)
	2. Results reproduction: Was the method described in sufficient detail to reproduce the presented results?	Yes	Yes	Yes	Yes	Yes	Yes	Yes	Yes	Yes	Yes	Yes	Yes	Yes	Yes	Yes	Yes	Yes	Yes	Yes	Yes	Yes	Yes	Yes	Yes	Yes	Yes	Yes	Yes	Yes	Yes
Applicability: Are there concerns that the method, its conduct, or interpretation differed from the review question?		Low	Low	Low	Low	Low	Low	Low	Low	Low	Low	Low	Low	Low	Low	Low	Low	Low	Low	Low	Low	Low	Low	Low	Low	Low	Low	Low	Low	Low	Low
Reference standard
Risk of bias	Reference standard: Did studies report the development of index tests with appropriate reference standards? Did the study sufficiently report their limitations, biases, or issues around generalizability?	Yes	Yes	Yes	Yes	Yes	Yes	Yes	Yes	Yes	Yes	Yes	Yes	Yes	Yes	Yes	Yes	Yes	Yes	Yes	Yes	Yes	Yes	Yes	Yes	Yes	Yes	Yes	Yes	Yes	Yes
Applicability: Are there concerns that the target condition as defined by the reference standard did not match the question?		Low	Low	Low	Low	Low	Low	Low	Low	Low	Low	Low	Low	Low	Low	Low	Low	Low	Low	Low	Low	Low	Low	Low	Low	Low	Low	Low	Low	Low	Low
Flow and timing
Risk of bias	Study flow: Was all data included in the analysis? Did all data have a reference standard?	Yes	Yes	Yes	Yes	Yes	Yes	Yes	Yes	Yes	Yes	Yes	Yes	Yes	Yes	Yes	Yes	Yes	Yes	Yes	Yes	Yes	Yes	Yes	Yes	Yes	Yes	Yes	Yes	Yes	Yes
	Time interval: Was there an appropriate interval between the index test and reference standard?	No applied	No applied	No applied	No applied	No applied	No applied	No applied	No applied	No applied	No applied	No applied	No applied	No applied	No applied	No applied	No applied	No applied	No applied	No applied	No applied	No applied	No applied	No applied	No applied	No applied	No applied	No applied	No applied	No applied	No applied

## Sheet: TableS5 (PROBAST)
PROBAST Signalling questions for Risk of Bias Assessment
Participants	ER Dow 2023	A Gigon 2021	J Mai 2024	GS Reiter 2024	YH Zhang 2021	J Cluceru 2024	N Anegondi 2023	SX Wang 2022	J Mai 2023	A Salvi 2025	K Yoshida 2025
1.1 Were appropriate data sources used, e.g., cohort, RCT, or nested case-control study data?	Yes	Yes	Yes	Yes	Yes	Yes	Yes	Yes	Yes	Yes	Yes
1.2. Were all inclusions and exclusions of participants appropriate?	Unclear	Unclear	Yes	Unclear	Unclear	Yes	Yes	Unclear	Yes	Yes	Yes
Predictors
2.1. Were predictors defined and assessed in a similar way for all participants?	Yes	Yes	Yes	Yes	Yes	Yes	Yes	Yes	Yes	Yes	Yes
2.2. Were predictor assessments made without knowledge of outcome data?	Yes	Yes	Yes	Yes	Yes	Yes	Yes	Yes	Yes	Yes	Yes
2.3. Are all predictors available at the time the model is intended to be used?	Yes	Yes	Yes	Yes	Yes	Yes	Yes	Yes	Yes	Yes	Yes
Outcome
3.1. Was the outcome determined appropriately?	Yes	Yes	Yes	Yes	Yes	Yes	Yes	Yes	Yes	Yes	Yes
3.2. Was a prespecified or standard outcome definition used?	Yes	Yes	Yes	Yes	Yes	Yes	Yes	Yes	Yes	Yes	Yes
3.3. Were predictors excluded from the outcome definition?	Yes	Yes	Yes	Yes	Yes	Yes	Yes	Yes	Yes	Yes	Yes
3.4. Was the outcome defined and determined in a similar way for all participants?	Yes	Yes	Yes	Yes	Yes	Yes	Yes	Yes	Yes	Yes	Yes
3.5. Was the outcome determined without knowledge of predictor information?	Yes	Yes	Yes	Yes	Yes	Yes	Yes	Yes	Yes	Yes	Yes
3.6. Was the time interval between predictor assessment and outcome determination appropriate?	Yes	Yes	Yes	Yes	Yes	Yes	Yes	Yes	Yes	Yes	Yes
Analysis
4.1 Were there a reasonable number of participants with the outcome?	No (small datasets)	Yes	Yes	Yes	No(The small sample size in the study may lead to overfitting of the model and increase the risk of bias)	Yes	Yes	Yes	Yes	Yes	Yes
4.2. Were continuous and categorical predictors handled appropriately?	Yes	Yes	Yes	Yes	Yes	Yes	Yes	Yes	Yes	Yes	Yes
4.3 Were all enrolled participants included in the analysis?	Yes	Yes	Yes	Yes	Yes	Yes	Yes	Yes	Yes	Yes	Yes
4.4. Were participants with missing data handled appropriately?	Yes	Unclear(The handling of missing data was not explicitly mentioned)	Yes	Yes	Yes	Yes	Yes	Yes	Yes	Yes	Yes
4.5. Was selection of predictors based on univariable analysis avoided?	No applied	Yes	Yes	Yes	Yes	Yes	Yes	Yes	Yes	Yes	Yes
4.6. Were complexities in the data (e.g., censoring, competing risks, sampling of control participants) accounted for appropriately?	Yes	Unclear(The risk of deletion or competition has not been taken into account, and there may be a risk of deviation)	Yes	Yes	Yes	Yes	Yes	Yes	Yes	Yes	Yes
4.7. Were relevant model performance measures evaluated appropriately?	Yes	Yes	Yes	Yes	No(Internal validation was conducted in the study, but external validation was lacking, which limited the generalization ability of the model)	Yes	Yes	Yes	Yes	No(independent and external validation was lacking)	No(independent dataset was lacking)
4.8. Were model overfitting, underfitting, and optimism in model performance accounted for?	No applied	Unclear(No consideration was given to fitting and performance adjustment)	Yes	Yes	No(The research utilized BiLSTM network and CNN for the construction and optimization of the prediction model. The method is reasonable but requires more verification.)	Yes	Yes	Yes	Yes	No applied	No applied
4.9. Do predictors and their assigned weights in the final model correspond to the results from the reported multivariable analysis?	No applied	Unclear(It was not explicitly mentioned whether the predictors and weights of the final model were consistent with the analysis results of the report)	Yes	Yes	Yes	Yes	Yes	Yes	Yes	No applied	No applied
