# Supplementary material for: Detection and Management of Geographic Atrophy Secondary to Age-Related Macular Degeneration Using Noninvasive Retinal Images and Artificial Intelligence: Systematic Review
Source: J Med Internet Res. 2025 Nov 21;27:e81328. doi: 10.2196/81328 (PMC12637997; doi:10.2196/81328)
Supplement: Multimedia Appendix 3 [file jmir-v27-e81328-s003.xlsx]

## Sheet: S1
Table S1 Risk of bias and applicability assessment for geographic atrophy (GA) prediction studies using the Prediction Model Risk of Bias Assessment Tool (PROBAST).
	Risk of bias				Applicability
Study	Participants	Predictors	Outcome	Analysis	Participants	Predictors	Outcome
ER Dow [55]	unclear	low risk	low risk	high risk	low risk	low risk	low risk
A Gigon [56]	unclear	low risk	low risk	unclear	low risk	low risk	low risk
J Mai [65]	low risk	low risk	low risk	low risk	low risk	low risk	low risk
GS Reiter [63]	unclear	low risk	low risk	low risk	low risk	low risk	low risk
YH Zhang [61]	unclear	low risk	low risk	high risk	low risk	low risk	low risk
J Cluceru [57]	low risk	low risk	low risk	low risk	low risk	low risk	low risk
N Anegondi [58]	low risk	low risk	low risk	low risk	low risk	low risk	low risk
SX Wang [62]	unclear	low risk	low risk	low risk	low risk	low risk	low risk
J Mai [64]	low risk	low risk	low risk	low risk	low risk	low risk	low risk
A Salvi [59]	low risk	low risk	low risk	high risk	low risk	low risk	low risk
K Yoshida [60]	low risk	low risk	low risk	high risk	low risk	low risk	low risk

## Sheet: S2
Table S2 Comparative performance of artificial intelligence (AI) models and features across imaging modalities for geographic atrophy (GA) detection and management.
Modality	Sensitivity (range)	Specificity (range)	Pros	Cons
SD-OCT or SS-OCT	0.6~1	0.553~1	• Widely available and validated • Noninvasive and rapid • Identifies preatrophic features	• Limited scan field • Image quality-dependent • Border definition challenges
FAF	0.9903~1	0.7498~1	• High contrast • Enables phenotyping • Differential diagnosis	• Foveal assessment difficult • Semi-automated quantification limits • Patient discomfort
CFP	0.692~1	0.975~0.978	• Broad abnormality visualization • Robust to hemorrhages or pigment changes	• Reduced contrast • Limited reliability • Media opacity sensitive
NIR	NR	NR	• Media opacity resistant • Auxiliary for foveal assessment • Detects pseudodrusen	• Unstudied specificity • Not standalone technology
Note: CFP, Color fundus photography; FAF, fundus autofluorescence; NIR, near-infrared reflectance; NR, not reported; OCT, optical coherence tomography; SS-OCT, Swept-Source OCT; SD-OCT, Spectral domain OCT.

## Sheet: S3
Table S3 Comparison of AI model architectures in GA detection and management.
Model architecture category	Model architectures	Main tasks	Strengths	Weaknesses
U-Net and its variants	U-Net, 3D-UNet, 3D-to-2D U-Net, PSC-UNet	Segmentation, quantification	• High segmentation accuracy • Medical imaging benchmark • Context capture and precise positioning	• Heavy labeled data reliance • High computational complexity
CNN classifiers	ResNet, Inception, EfficientNet, DenseNet, VGG, ViT	Detection, classification	• Transfer learning efficient • Relatively lightweight • Fast inference	• Lacks spatial information • Poor interpretability (black box)
Multimodal and ensemble architectures	2 or more model architectures	Segmentation, prediction	• Multimodal data complementarity • Enhanced generalization • Reduces overfitting	• Complex model design • Strict paired data requirements
Weakly supervised or unsupervised learning	W-net, Mirrored X-Net	Segmentation	• Reduces annotation burden • Great clinical potential	• Lower accuracy versus fully supervised
Dedicated or hybrid architectures	3D CNN, Self learning algorithm, recurrent neural network	Specific task	• Task-driven optimization • Powerful capabilities on limited data.	• Poor universality • Not easily migrated
Note: CNN, convolutional neural network
